# Supplementary material for: HiRAND: A novel GCN semi-supervised deep learning-based framework for classification and feature selection in drug research and development
Source: Front Oncol. 2023 Jan 26;13:1047556. doi: 10.3389/fonc.2023.1047556 (PMC9909422; doi:10.3389/fonc.2023.1047556)
Supplement: Supplementary file 2 [file Table_1.csv]

name	path	drug id	number of cell line	DATASET	PUTATIVE_TARGET	PATHWAY_NAME
Afatinib	EGFR signaling	1032	616	GDSC1	ERBB2, EGFR	EGFR signaling
AICA Ribonucleotide	Metabolism	1001	600	GDSC1	AMPK agonist	Metabolism
Avagacestat	Other	1072	602	GDSC1	Amyloid beta20, Amyloid beta40	Other
Axitinib	RTK signaling	1021	605	GDSC1	PDGFR, KIT, VEGFR	RTK signaling
AZ20	Genome integrity	1184	600	GDSC1	ATR	Genome integrity
AZD1208	Other, kinases	1449	612	GDSC1	PIM1, PIM2, PIM3	Other, kinases
AZD1332	RTK signaling	1463	611	GDSC1	NTRK1, NTRK2, NTRK3	RTK signaling
AZD2014	PI3K/MTOR signaling	1441	609	GDSC1	mTORC1, mTORC2	PI3K/MTOR signaling
AZD5438	Cell cycle	1401	611	GDSC1	CDK2	Cell cycle
AZD7762	Cell cycle	1022	616	GDSC1	CHEK1, CHEK2	Cell cycle
AZD8055	PI3K/MTOR signaling	1059	603	GDSC1	MTORC1, MTORC2	PI3K/MTOR signaling
BMS-536924	IGF1R signaling	1091	609	GDSC1	IGF1R, IR	IGF1R signaling
Bosutinib	Other, kinases	1019	607	GDSC1	SRC, ABL, TEC	Other, kinases
BX795	Other, kinases	1037	605	GDSC1	TBK1, PDK1 (PDPK1), IKK, AURKB, AURKC	Other, kinases
CCT007093	Cell cycle	1067	600	GDSC1	PPM1D	Cell cycle
Cisplatin	DNA replication	1005	615	GDSC1	DNA crosslinker	DNA replication
Cytarabine	Other	1006	613	GDSC1	Antimetabolite	Other
Dabrafenib	ERK MAPK signaling	1373	603	GDSC1	BRAF	ERK MAPK signaling
Dactolisib	PI3K/MTOR signaling	1057	611	GDSC1	PI3K (class 1), MTORC1, MTORC2	PI3K/MTOR signaling
Docetaxel	Mitosis	1007	614	GDSC1	Microtubule stabiliser	Mitosis
EHT-1864	Cytoskeleton	1069	603	GDSC1	RAC1, RAC2, RAC3	Cytoskeleton
Elesclomol	Protein stability and degradation	1031	601	GDSC1	HSP90	Protein stability and degradation
Gefitinib	EGFR signaling	1010	614	GDSC1	EGFR	EGFR signaling
GW441756	RTK signaling	1023	605	GDSC1	NTRK1	RTK signaling
IAP_5620	Other	1428	611	GDSC1	IAP	Other
JNK Inhibitor VIII	JNK and p38 signaling	1043	602	GDSC1	JNK	JNK and p38 signaling
KU-55933	Genome integrity	1030	607	GDSC1	ATM	Genome integrity
Lenalidomide	Protein stability and degradation	1020	606	GDSC1	CRBN	Protein stability and degradation
Lestaurtinib	Other, kinases	1024	604	GDSC1	FLT3, JAK2, NTRK1, NTRK2, NTRK3	Other, kinases
Methotrexate	DNA replication	1008	606	GDSC1	Antimetabolite	DNA replication
Mirin	Genome integrity	1048	605	GDSC1	MRE11	Genome integrity
MK-2206	PI3K/MTOR signaling	1053	609	GDSC1	AKT1, AKT2	PI3K/MTOR signaling
Motesanib	RTK signaling	1029	602	GDSC1	VEGFR, RET, KIT, PDGFR	RTK signaling
Navitoclax	Apoptosis regulation	1011	613	GDSC1	BCL2, BCL-XL, BCL-W	Apoptosis regulation
Nilotinib	ABL signaling	1013	615	GDSC1	ABL	ABL signaling
NU7441	Genome integrity	1038	602	GDSC1	DNAPK	Genome integrity
Nutlin-3a (-)	p53 pathway	1047	614	GDSC1	MDM2	p53 pathway
Olaparib	Genome integrity	1017	616	GDSC1	PARP1, PARP2	Genome integrity
Palbociclib	Cell cycle	1054	608	GDSC1	CDK4, CDK6	Cell cycle
PD0325901	ERK MAPK signaling	1060	614	GDSC1	MEK1, MEK2	ERK MAPK signaling
PD173074	RTK signaling	1049	613	GDSC1	FGFR1, FGFR2, FGFR3	RTK signaling
PF-4708671	PI3K/MTOR signaling	1129	601	GDSC1	S6K1	PI3K/MTOR signaling
Pictilisib	PI3K/MTOR signaling	1058	612	GDSC1	PI3K (class 1)	PI3K/MTOR signaling
PLX-4720	ERK MAPK signaling	1036	613	GDSC1	BRAF	ERK MAPK signaling
RO-3306	Cell cycle	1052	607	GDSC1	CDK1	Cell cycle
Rucaparib	Genome integrity	1175	600	GDSC1	PARP1, PARP2	Genome integrity
SN-38	DNA replication	1494	609	GDSC1	TOP1	DNA replication
Talazoparib	Genome integrity	1259	610	GDSC1	PARP1, PARP2	Genome integrity
Tamoxifen	Hormone-related	1199	610	GDSC1	ESR1	Hormone-related
Tanespimycin	Protein stability and degradation	1026	603	GDSC1	HSP90	Protein stability and degradation
Temozolomide	DNA replication	1375	610	GDSC1	DNA alkylating agent	DNA replication
Trametinib	ERK MAPK signaling	1372	608	GDSC1	MEK1, MEK2	ERK MAPK signaling
Tretinoin	Other	1009	602	GDSC1	Retinoic acid	Other
Veliparib	Genome integrity	1018	606	GDSC1	PARP1, PARP2	Genome integrity
Vinblastine	Mitosis	1004	614	GDSC1	Microtubule destabiliser	Mitosis
Vismodegib	Other	1033	607	GDSC1	SMO	Other
Vorinostat	Chromatin histone acetylation	1012	615	GDSC1	HDAC inhibitor Class I, IIa, IIb, IV	Chromatin histone acetylation
VX-702	JNK and p38 signaling	1028	602	GDSC1	p38	JNK and p38 signaling
Wee1 Inhibitor	Cell cycle	1046	604	GDSC1	WEE1, CHEK1	Cell cycle
XAV939	WNT signaling	1268	608	GDSC1	TNKS1, TNKS2	WNT signaling
YK-4-279	Other	1239	600	GDSC1	RNA helicase A	Other
ZM447439	Mitosis	1050	607	GDSC1	AURKA, AURKB	Mitosis
